# Supplementary material for: Impact of Plant Extract Phytochemicals on the Synthesis of Silver Nanoparticles
Source: Materials (Basel). 2024 May 10;17(10):2252. doi: 10.3390/ma17102252 (PMC11123381; doi:10.3390/ma17102252)
Supplement: Supplementary file 1 [file materials-17-02252-s001.zip]

Archive with 1 entries (1 files):
- materials-2992385-supplementary.pdf
